# Supplementary material for: Highly Selective Detection of Paraoxon in Food Based on the Platform of Cu Nanocluster/MnO2 Nanosheets
Source: Nanomaterials (Basel). 2022 Apr 22;12(9):1429. doi: 10.3390/nano12091429 (PMC9100620; doi:10.3390/nano12091429)
Supplement: Supplementary file 1 [file nanomaterials-12-01429-s001.zip]

Archive with 1 entries (1 files):
- nanomaterials-1659627-supplementary.pdf
